# Supplementary material for: Canine serological survey and dog culling ant its relationship with human visceral leishmaniasis in an endemic urban area
Source: BMC Infect Dis. 2020 Jun 5;20:401. doi: 10.1186/s12879-020-05125-0 (PMC7275440; doi:10.1186/s12879-020-05125-0)
Supplement: Supplementary file 1 — Additional file 1: Table S1: Dataset with information of human visceral leishmaniasis incidence and control measures. The dataset contains information on the incidence rates of human visceral leishmaniasis, control measure coverages, and canine seroprevalence for Leishmania infantum, according official code of municipalities of study, Araçatuba/SP and Birigui/SP and period 2006–2015. The data sources were the Zoonoses Control Center of Araçatuba/SP and Birigui/SP. [file 12879_2020_5125_MOESM1_ESM.xlsx]

## Sheet:  variable dictionary
	Variable	Meaning
	region.id	Unique identifier of the units of analysis for each year
	cod_muni	Official code of city
	munic	Code of city: 0 - Araçatuba/SP; 1 - Birigui/SP
	n_setor	Official sector codes
	ano	Year of occurrence
	n_cases	Number of human cases
	Esp	Expected cases in relation the average incidence annual rate of the two municipalities
	pop	Number of resident population
	cob_inq	Canine serological survey coverage
	cob_soro	Canine seroprevalence for VL
	cob_euta	Canine culling coverage
	cob_inset	Insecticide spraying coverage
	imoveis_trab	Number of private properties worked with spraying of insecticide
	imoveis_esp	Number of private properties expected to receive insecticide spraying (In Birigui, these values were not calculated, code: 999)
	n_caes_esp	Number of dogs expected to receive the culling process
	n_caes_colet	Number of dogs receiving serological survey
	n_caes_posi	Number of dogs with positive seroprevalence for VL
	n_caes_eut	Number of dogs receiving culling process

## Sheet: average_incidence_rate
	Rótulos de Coluna
	3502804		3506508		Total Sum of pop	Total Sum of cases
Rótulos de Linha	Sum of pop	Sum of cases	Sum of pop	Sum of cases
2006	174674	18	105056	22	279730	40
2007	176525	35	107070	15	283595	50
2008	174311	22	105948	20	280259	42
2009	175346	10	107360	7	282706	17
2010	175025	3	107144	11	282169	14
2011	150335	6	108716	23	259051	29
2012	177000	6	109964	15	286964	21
2013	177988	3	111191	8	289179	11
2014	178981	9	112360	1	291341	10
2015	180005	1	113495	3	293500	4
Total Geral	1740190	113	1.0883e+06	125	2.82849e+06	238
Average incidence annual rate of the two municipalities
8.41437

## Sheet: variables
region.id	cod_muni	munic	n_setor	year	n_cases	Esp	pop	cob_inq	cob_soro	cob_euta	cob_inset	imoveis_trab	imoveis_esp	n_caes_esp	n_caes_colet	n_caes_posi	n_caes_eut
1	3502804	0	11	2006	0	0.229088	2724	0	0	0	0	0	81.3545	544.8	0	0	0
2	3502804	0	12	2006	1	0.389719	4634	0	0	0	0	0	544.529	926.8	0	0	0
3	3502804	0	13	2006	1	0.50931	6056	0	0	0	0	0	436.932	1211.2	0	0	0
4	3502804	0	14	2006	0	0.341867	4065	0	0	0	0	0	299.545	813	0	0	0
5	3502804	0	15	2006	1	0.573562	6820	0	0	0	0	0	1145.66	1364	0	0	0
6	3502804	0	21	2006	0	0.547911	6515	0	0	0	0	0	112.717	1303	0	0	0
7	3502804	0	22	2006	1	0.366592	4359	0	0	0	0	0	403.97	871.8	0	0	0
8	3502804	0	23	2006	0	0.411081	4888	0	0	0	0	0	3.74662	977.6	0	0	0
9	3502804	0	24	2006	1	0.767497	9126	0	0	0	0	0	580.293	1825.2	0	0	0
10	3502804	0	25	2006	0	0.464905	5528	0	0	0	0	0	42.7296	1105.6	0	0	0
11	3502804	0	31	2006	2	0.624443	7425	0	0	0	0	0	1861.94	1485	0	0	0
12	3502804	0	32	2006	1	0.400148	4758	0	0	0	0	0	589.946	951.6	0	0	0
13	3502804	0	33	2006	0	0.654634	7784	0	0	0	0	0	403.492	1556.8	0	0	0
14	3502804	0	34	2006	2	0.472053	5613	0	0	0	0	0	808.723	1122.6	0	0	0
15	3502804	0	35	2006	0	0.419911	4993	0	0	0	0	0	206.099	998.6	0	0	0
16	3502804	0	41	2006	0	0.300405	3572	0	0	0	0	0	0	416	0	0	0
17	3502804	0	42	2006	0	0.31159	3705	0	0	0	0	0	0	741	0	0	0
18	3502804	0	43	2006	0	0.283585	3372	0	0	0	0	0	0	674.4	0	0	0
19	3502804	0	44	2006	0	0.258944	3079	0	0	0	0	0	0	615.8	0	0	0
20	3502804	0	45	2006	0	0.160379	1907	0	0	0	0	0	0	381.4	0	0	0
21	3502804	0	51	2006	0	0.463896	5516	0	0	0	0	0	0	1103.2	0	0	0
22	3502804	0	52	2006	0	0.387281	4605	0	0	0	0	0	0	921	0	0	0
23	3502804	0	53	2006	2	0.813667	9675	0	0	0	0	0	0	1935	0	0	0
24	3502804	0	54	2006	0	0.186786	2221	0	0	0	0	0	0	444.2	0	0	0
25	3502804	0	55	2006	2	0.468353	5569	0	0	0	0	0	0	1113.8	0	0	0
26	3502804	0	61	2006	0	0.463896	5516	0	0	0	0	0	178.123	1103.2	0	0	0
27	3502804	0	62	2006	1	0.386355	4594	0	0	0	0	0	318.489	918.8	0	0	0
28	3502804	0	63	2006	0	0.120599	1434	0	0	0	0	0	0	286.8	0	0	0
29	3502804	0	64	2006	1	0.581383	6913	0	0	0	0	0	661.573	1382.6	0	0	0
30	3502804	0	65	2006	0	0.0983129	1169	0	0	0	0	0	0	233.8	0	0	0
31	3502804	0	71	2006	0	0.316552	3764	0	0	0	0	0	0	752.8	0	0	0
32	3502804	0	72	2006	0	0.307974	3662	0	0	0	0	0	0	732.4	0	0	0
33	3502804	0	73	2006	1	0.320169	3807	0	0	0	0	0	908.828	761.4	0	0	0
34	3502804	0	74	2006	1	0.555733	6608	0	0	0	0	0	103.816	1321.6	0	0	0
35	3502804	0	75	2006	0	0.455906	5421	0	0	0	0	0	0	1084.2	0	0	0
36	3502804	0	81	2006	0	0.275596	3277	0	0	0	0	0	57.995	655.4	0	0	0
57	3506508	1	131	2006	0	0.0312972	372.142	0	0	0	0	0	0	0	0	0	0
37	3506508	1	11	2006	0	0.600558	7141	0	0	0	0	0	999	1428.2	0	0	0
38	3506508	1	12	2006	2	0.511412	6081	0	0	0	0	0	999	1216.2	0	0	0
39	3506508	1	13	2006	2	0.62049	7378	0	0	0	0	0	999	1475.6	0	0	0
40	3506508	1	14	2006	2	0.742519	8829	0	0	0	0	0	999	1765.8	0	0	0
41	3506508	1	15	2006	1	0.246665	2933	0	0	0	0	0	999	586.6	0	0	0
42	3506508	1	21	2006	1	0.489042	5815	0	0	0	0	0	999	1163	0	0	0
43	3506508	1	22	2006	4	0.443543	5274	0	0	0	0	0	999	1054.8	0	0	0
44	3506508	1	23	2006	6	0.606109	7207	0	0	0	0	0	999	1441.4	0	0	0
45	3506508	1	24	2006	1	0.532185	6328	0	0	0	0	0	999	1265.6	0	0	0
46	3506508	1	25	2006	0	0.359612	4276	0	0	0	0	0	999	855.2	0	0	0
47	3506508	1	31	2006	0	0.553883	6586	0	0	0	0	0	999	1317.2	0	0	0
48	3506508	1	32	2006	0	0.405446	4821	0	0	0	0	0	999	964.2	0	0	0
49	3506508	1	33	2006	0	0.290397	3453	0	0	0	0	0	999	690.6	0	0	0
50	3506508	1	34	2006	0	0.495265	5889	0	0	0	0	0	999	1177.8	0	0	0
51	3506508	1	35	2006	0	0.123291	1466	0	0	0	0	0	999	293.2	0	0	0
52	3506508	1	41	2006	0	0.477183	5674	0	0	0	0	0	999	1134.8	0	0	0
53	3506508	1	42	2006	1	0.575917	6848	0	0	0	0	0	999	1369.6	0	0	0
54	3506508	1	43	2006	1	0.499049	5934	0	0	0	0	0	999	1186.8	0	0	0
55	3506508	1	44	2006	1	0.142549	1695	0	0	0	0	0	999	339	0	0	0
56	3506508	1	45	2006	0	0.0888096	1056	0	0	0	0	0	999	211.2	0	0	0
1	3502804	0	11	2007	0	0.225388	2680	0	0	0	0	0	193.903	536	0	0	0
2	3502804	0	12	2007	0	0.386019	4590	0	0	0	0	0	202.455	918	0	0	0
3	3502804	0	13	2007	2	0.507459	6034	0	0	0	0	0	41.7665	1206.8	0	0	0
4	3502804	0	14	2007	1	0.343969	4090	2.46988	9.7561	25	0	0	1049.28	1660	41	4	1
5	3502804	0	15	2007	3	0.581636	6916	0	0	0	0	0	280.067	1383.2	0	0	0
6	3502804	0	21	2007	1	0.562545	6689	0	0	0	0	0	131.228	1337.8	0	0	0
7	3502804	0	22	2007	0	0.380973	4530	0	0	0	0	0	102.785	906	0	0	0
8	3502804	0	23	2007	2	0.41209	4900	0	0	0	0	0	406.933	980	0	0	0
9	3502804	0	24	2007	3	0.777336	9243	0	0	0	0	0	104.16	1848.6	0	0	0
10	3502804	0	25	2007	1	0.474492	5642	1.33657	36.3636	50	0	0	367.656	823	11	4	2
11	3502804	0	31	2007	2	0.608379	7234	0	0	0	144.826	307	211.978	1446.8	0	0	0
12	3502804	0	32	2007	4	0.401998	4780	0	0	0	0	0	769.974	956	0	0	0
13	3502804	0	33	2007	2	0.668679	7951	0	0	0	0	0	273.159	1590.2	0	0	0
14	3502804	0	34	2007	0	0.490555	5833	0	0	0	0	0	90.0805	1166.6	0	0	0
15	3502804	0	35	2007	0	0.438582	5215	0.234742	100	0	0	0	133.171	426	1	1	0
16	3502804	0	41	2007	1	0.315964	3757	50	22.9268	44.6809	0	0	0	410	205	47	21
17	3502804	0	42	2007	0	0.328915	3911	0.866739	12.5	0	0	0	0	923	8	1	0
18	3502804	0	43	2007	0	0.304274	3618	0.161031	0	0	0	0	0	621	1	0	0
19	3502804	0	44	2007	0	0.271559	3229	0.126904	0	0	0	0	0	788	1	0	0
20	3502804	0	45	2007	0	0.163995	1950	0	0	0	0	0	0.890318	390	0	0	0
21	3502804	0	51	2007	0	0.4644	5522	0	0	0	0	0	0	1104.4	0	0	0
22	3502804	0	52	2007	2	0.378618	4502	0	0	0	0	0	148.006	900.4	0	0	0
23	3502804	0	53	2007	3	0.790961	9405	0	0	0	0	0	680.391	1881	0	0	0
24	3502804	0	54	2007	0	0.186366	2216	0	0	0	0	0	11.6075	443.2	0	0	0
25	3502804	0	55	2007	2	0.463391	5510	0	0	0	0	0	463.921	1102	0	0	0
26	3502804	0	61	2007	0	0.485762	5776	0	0	0	0	0	58.2873	1155.2	0	0	0
27	3502804	0	62	2007	0	0.395606	4704	0	0	0	0	0	101.911	940.8	0	0	0
28	3502804	0	63	2007	0	0.122954	1462	0	0	0	0	0	0	292.4	0	0	0
29	3502804	0	64	2007	3	0.578356	6877	0	0	0	0	0	583.453	1375.4	0	0	0
30	3502804	0	65	2007	0	0.0999108	1188	0	0	0	0	0	0	237.6	0	0	0
31	3502804	0	71	2007	0	0.333372	3964	0	0	0	0	0	0	792.8	0	0	0
32	3502804	0	72	2007	0	0.316552	3764	0	0	0	0	0	0	752.8	0	0	0
33	3502804	0	73	2007	1	0.325972	3876	0	0	0	0	0	255.154	775.2	0	0	0
34	3502804	0	74	2007	0	0.542109	6446	0	0	0	0	0	43.3908	1289.2	0	0	0
35	3502804	0	75	2007	2	0.446739	5312	12.0983	6.25	25	0	0	142.434	529	64	4	1
36	3502804	0	81	2007	0	0.269877	3209	0	0	0	0	0	1.53106	641.8	0	0	0
57	3506508	1	131	2007	0	0.029832	354.721	0	0	0	0	0	0	0	0	0	0
37	3506508	1	11	2007	1	0.616369	7329	0	0	0	0	0	999	1465.8	0	0	0
38	3506508	1	12	2007	1	0.515953	6135	0	0	0	0	0	999	1227	0	0	0
39	3506508	1	13	2007	2	0.609641	7249	0	0	0	0	0	999	1449.8	0	0	0
40	3506508	1	14	2007	1	0.74479	8856	0	0	0	0	0	999	1771.2	0	0	0
41	3506508	1	15	2007	1	0.246329	2929	0	0	0	0	0	999	585.8	0	0	0
42	3506508	1	21	2007	0	0.507628	6036	0	0	0	0	0	999	1207.2	0	0	0
43	3506508	1	22	2007	0	0.447328	5319	0	0	0	0	0	999	1063.8	0	0	0
44	3506508	1	23	2007	4	0.628816	7477	0	0	0	0	0	999	1495.4	0	0	0
45	3506508	1	24	2007	0	0.560442	6664	0	0	0	0	0	999	1332.8	0	0	0
46	3506508	1	25	2007	0	0.362219	4307	0	0	0	0	0	999	861.4	0	0	0
47	3506508	1	31	2007	1	0.565909	6729	0	0	0	0	0	999	1345.8	0	0	0
48	3506508	1	32	2007	1	0.411585	4894	0	0	0	0	0	999	978.8	0	0	0
49	3506508	1	33	2007	1	0.291491	3466	0	0	0	0	0	999	693.2	0	0	0
50	3506508	1	34	2007	1	0.522429	6212	0	0	0	0	0	999	1242.4	0	0	0
51	3506508	1	35	2007	0	0.122702	1459	0	0	0	0	0	999	291.8	0	0	0
52	3506508	1	41	2007	0	0.497367	5914	0	0	0	0	0	999	1182.8	0	0	0
53	3506508	1	42	2007	0	0.591728	7036	0	0	0	0	0	999	1407.2	0	0	0
54	3506508	1	43	2007	1	0.502918	5980	0	0	0	0	0	999	1196	0	0	0
55	3506508	1	44	2007	0	0.140952	1676	0	0	0	0	0	999	335.2	0	0	0
56	3506508	1	45	2007	0	0.0881368	1048	0	0	0	0	0	999	209.6	0	0	0
1	3502804	0	11	2008	0	0.221435	2633	0	0	0	0	0	7.93281	526.6	0	0	0
2	3502804	0	12	2008	1	0.380468	4524	0	0	0	0	0	143.647	904.8	0	0	0
3	3502804	0	13	2008	3	0.500143	5947	0	0	0	0	0	278.135	1189.4	0	0	0
4	3502804	0	14	2008	1	0.339428	4036	2.14158	8.33333	66.6667	0	0	82.3167	1681	36	3	2
5	3502804	0	15	2008	1	0.574908	6836	0	0	0	0	0	1123.47	1367.2	0	0	0
6	3502804	0	21	2008	0	0.556994	6623	0	0	0	0	0	242.887	1324.6	0	0	0
7	3502804	0	22	2008	0	0.377188	4485	0	0	0	0	0	0	897	0	0	0
8	3502804	0	23	2008	0	0.405867	4826	0	0	0	0	0	101.241	965.2	0	0	0
9	3502804	0	24	2008	0	0.768085	9133	5.43423	18.6916	55	0	0	305.621	1969	107	20	11
10	3502804	0	25	2008	2	0.468773	5574	0	0	0	0	0	244.162	1114.8	0	0	0
11	3502804	0	31	2008	1	0.596942	7098	0	0	0	194.733	526	270.114	1419.6	0	0	0
12	3502804	0	32	2008	1	0.396195	4711	0	0	0	0	0	241.395	942.2	0	0	0
13	3502804	0	33	2008	3	0.661278	7863	0.823893	25	50	0	0	1291.99	971	8	2	1
14	3502804	0	34	2008	4	0.486939	5790	0	0	0	0	0	512.792	1158	0	0	0
15	3502804	0	35	2008	0	0.435302	5176	0	0	0	0	0	160.464	1035.2	0	0	0
16	3502804	0	41	2008	0	0.314114	3735	0	0	0	0	0	132.377	747	0	0	0
17	3502804	0	42	2008	1	0.327149	3890	0	0	0	0	0	167.444	778	0	0	0
18	3502804	0	43	2008	0	0.303433	3608	0	0	0	0	0	0	721.6	0	0	0
19	3502804	0	44	2008	0	0.269625	3206	0	0	0	0	0	8.1789	641.2	0	0	0
20	3502804	0	45	2008	0	0.161977	1926	0	0	0	0	0	0.880085	385.2	0	0	0
21	3502804	0	51	2008	0	0.457588	5441	0	0	0	0	0	0	1088.2	0	0	0
22	3502804	0	52	2008	1	0.372058	4424	0	0	0	0	0	205.254	884.8	0	0	0
23	3502804	0	53	2008	3	0.775822	9225	0	0	0	0	0	885.085	1845	0	0	0
24	3502804	0	54	2008	0	0.184011	2188	0	0	0	0	0	11.4568	437.6	0	0	0
25	3502804	0	55	2008	0	0.456158	5424	0	0	0	0	0	243.606	1084.8	0	0	0
26	3502804	0	61	2008	0	0.482734	5740	0	0	0	0	0	0	1148	0	0	0
27	3502804	0	62	2008	0	0.391065	4650	0	0	0	0	0	0	930	0	0	0
28	3502804	0	63	2008	0	0.121609	1446	0	0	0	0	0	0	289.2	0	0	0
29	3502804	0	64	2008	0	0.569778	6775	0	0	0	0	0	448.829	1355	0	0	0
30	3502804	0	65	2008	0	0.0987334	1174	0	0	0	0	0	0	234.8	0	0	0
31	3502804	0	71	2008	0	0.331354	3940	0	0	0	0	0	0	788	0	0	0
32	3502804	0	72	2008	0	0.313609	3729	0	0	0	0	0	0	745.8	0	0	0
33	3502804	0	73	2008	0	0.321851	3827	0	0	0	0	0	91.9069	765.4	0	0	0
34	3502804	0	74	2008	0	0.532774	6335	0	0	0	0	0	11.5511	1267	0	0	0
35	3502804	0	75	2008	0	0.438918	5219	0	0	0	0	0	139.945	1043.8	0	0	0
36	3502804	0	81	2008	0	0.265251	3154	0	0	0	0	0	0	630.8	0	0	0
57	3506508	1	131	2008	0	0.0315796	375.501	0	0	0	0	0	0	0	0	0	0
37	3506508	1	11	2008	2	0.610566	7260	0	0	0	0	0	999	1452	0	0	0
38	3506508	1	12	2008	1	0.509057	6053	0	0	0	0	0	999	1210.6	0	0	0
39	3506508	1	13	2008	2	0.599128	7124	0	0	0	0	0	999	1424.8	0	0	0
40	3506508	1	14	2008	0	0.73495	8739	0	0	0	0	0	999	1747.8	0	0	0
41	3506508	1	15	2008	2	0.242881	2888	0	0	0	0	0	999	577.6	0	0	0
42	3506508	1	21	2008	0	0.503675	5989	0	0	0	0	0	999	1197.8	0	0	0
43	3506508	1	22	2008	0	0.442114	5257	0	0	0	0	0	999	1051.4	0	0	0
44	3506508	1	23	2008	2	0.624106	7421	0	0	0	0	0	999	1484.2	0	0	0
45	3506508	1	24	2008	0	0.557499	6629	0	0	0	0	0	999	1325.8	0	0	0
46	3506508	1	25	2008	0	0.357257	4248	0	0	0	0	0	999	849.6	0	0	0
47	3506508	1	31	2008	4	0.559433	6652	0	0	0	0	0	999	1330.4	0	0	0
48	3506508	1	32	2008	2	0.406876	4838	0	0	0	0	0	999	967.6	0	0	0
49	3506508	1	33	2008	2	0.287622	3420	0	0	0	0	0	999	684	0	0	0
50	3506508	1	34	2008	0	0.519906	6182	0	0	0	0	0	999	1236.4	0	0	0
51	3506508	1	35	2008	2	0.120852	1437	0	0	0	0	0	999	287.4	0	0	0
52	3506508	1	41	2008	0	0.494003	5874	0	0	0	0	0	999	1174.8	0	0	0
53	3506508	1	42	2008	0	0.586177	6970	0	0	0	0	0	999	1394	0	0	0
54	3506508	1	43	2008	0	0.496526	5904	0	0	0	0	0	999	1180.8	0	0	0
55	3506508	1	44	2008	1	0.138933	1652	0	0	0	0	0	999	330.4	0	0	0
56	3506508	1	45	2008	0	0.0870435	1035	0	0	0	0	0	999	207	0	0	0
1	3502804	0	11	2009	0	0.22194	2639	0	0	0	0	0	7.95209	527.8	0	0	0
2	3502804	0	12	2009	0	0.380973	4530	0	0	0	0	0	118.772	906	0	0	0
3	3502804	0	13	2009	0	0.501741	5966	0.0727273	100	100	0	0	206.454	1375	1	1	1
4	3502804	0	14	2009	0	0.340941	4054	9.46186	2.5	50	0	0	41.385	1691	160	4	2
5	3502804	0	15	2009	0	0.579028	6885	0	0	0	0	0	440.198	1377	0	0	0
6	3502804	0	21	2009	0	0.561704	6679	0	0	0	0	0	0	1335.8	0	0	0
7	3502804	0	22	2009	0	0.381309	4534	0	0	0	0	0	0	906.8	0	0	0
8	3502804	0	23	2009	0	0.407549	4846	0	0	0	0	0	0	969.2	0	0	0
9	3502804	0	24	2009	0	0.772711	9188	18.0303	12.8852	50	0	0	0	1980	357	46	23
10	3502804	0	25	2009	2	0.47281	5622	0	0	0	0	0	222.249	1124.4	0	0	0
11	3502804	0	31	2009	0	0.59669	7095	0.760719	9.09091	0	0	0	117.887	1446	11	1	0
12	3502804	0	32	2009	0	0.398634	4740	0	0	0	0	0	94.2974	948	0	0	0
13	3502804	0	33	2009	1	0.66624	7922	36.373	4.78873	29.4118	0	0	939.873	976	355	17	5
14	3502804	0	34	2009	2	0.491985	5850	8.71886	7.14286	42.8571	0	0	766.993	1124	98	7	3
15	3502804	0	35	2009	0	0.440348	5236	0	0	0	0	0	216.598	1047.2	0	0	0
16	3502804	0	41	2009	0	0.317814	3779	0	0	0	0	0	5.29028	755.8	0	0	0
17	3502804	0	42	2009	0	0.331354	3940	2.44681	30.4348	71.4286	0	0	169.509	940	23	7	5
18	3502804	0	43	2009	0	0.308479	3668	0	0	0	0	0	0	733.6	0	0	0
19	3502804	0	44	2009	0	0.273073	3247	0	0	0	0	0	8.28501	649.4	0	0	0
20	3502804	0	45	2009	0	0.163406	1943	3.04397	18.5185	60	0	0	0	887	27	5	3
21	3502804	0	51	2009	0	0.459186	5460	27.3144	18.4564	52.7273	0	0	0	1091	298	55	29
22	3502804	0	52	2009	0	0.372311	4427	36.0854	19.5266	59.596	0	0	84.8457	1405	507	99	59
23	3502804	0	53	2009	0	0.774981	9215	32.4522	16.1179	56.9892	0	0	407.397	1778	577	93	53
24	3502804	0	54	2009	0	0.184852	2198	11.755	19.7183	42.8571	0	0	0	604	71	14	6
25	3502804	0	55	2009	1	0.456663	5430	55.0647	8.41487	58.1395	0	0	95.8762	928	511	43	25
26	3502804	0	61	2009	1	0.488369	5807	0	0	0	0	0	162.139	1161.4	0	0	0
27	3502804	0	62	2009	0	0.394177	4687	0	0	0	0	0	27.3484	937.4	0	0	0
28	3502804	0	63	2009	0	0.122366	1455	0	0	0	0	0	0	291	0	0	0
29	3502804	0	64	2009	0	0.572048	6802	0	0	0	0	0	0	1360.4	0	0	0
30	3502804	0	65	2009	0	0.0994903	1183	0	0	0	0	0	0	236.6	0	0	0
31	3502804	0	71	2009	0	0.335559	3990	0	0	0	0	0	0	798	0	0	0
32	3502804	0	72	2009	0	0.316216	3760	0	0	0	0	0	0	752	0	0	0
33	3502804	0	73	2009	0	0.324205	3855	0	0	0	100	61	0	771	0	0	0
34	3502804	0	74	2009	2	0.532605	6333	0.4811	0	0	0	0	82.9894	1455	7	0	0
35	3502804	0	75	2009	0	0.439507	5226	0	0	0	0	0	43.3595	1045.2	0	0	0
36	3502804	0	81	2009	1	0.265336	3155	0	0	0	0	0	16.4105	631	0	0	0
57	3506508	1	131	2009	0	0.0320009	380.51	0	0	0	0	0	0	0	0	0	0
37	3506508	1	11	2009	0	0.619817	7370	0	0	0	0	0	999	1474	0	0	0
38	3506508	1	12	2009	0	0.514608	6119	0	0	0	0	0	999	1223.8	0	0	0
39	3506508	1	13	2009	1	0.602913	7169	0	0	0	0	0	999	1433.8	0	0	0
40	3506508	1	14	2009	0	0.742351	8827	0	0	0	0	0	999	1765.4	0	0	0
41	3506508	1	15	2009	0	0.245152	2915	0	0	0	0	0	999	583	0	0	0
42	3506508	1	21	2009	0	0.511917	6087	0	0	0	0	0	999	1217.4	0	0	0
43	3506508	1	22	2009	1	0.44716	5317	0	0	0	0	0	999	1063.4	0	0	0
44	3506508	1	23	2009	1	0.63445	7544	0	0	0	0	0	999	1508.8	0	0	0
45	3506508	1	24	2009	0	0.568348	6758	0	0	0	0	0	999	1351.6	0	0	0
46	3506508	1	25	2009	0	0.361546	4299	0	0	0	0	0	999	859.8	0	0	0
47	3506508	1	31	2009	1	0.566666	6738	0	0	0	0	0	999	1347.6	0	0	0
48	3506508	1	32	2009	2	0.411922	4898	0	0	0	0	0	999	979.6	0	0	0
49	3506508	1	33	2009	0	0.290902	3459	0	0	0	0	0	999	691.8	0	0	0
50	3506508	1	34	2009	0	0.529578	6297	0	0	0	0	0	999	1259.4	0	0	0
51	3506508	1	35	2009	0	0.121693	1447	0	0	0	0	0	999	289.4	0	0	0
52	3506508	1	41	2009	0	0.50275	5978	0	0	0	0	0	999	1195.6	0	0	0
53	3506508	1	42	2009	0	0.59526	7078	0	0	0	0	0	999	1415.6	0	0	0
54	3506508	1	43	2009	1	0.502245	5972	0	0	0	0	0	999	1194.4	0	0	0
55	3506508	1	44	2009	0	0.139942	1664	0	0	0	0	0	999	332.8	0	0	0
56	3506508	1	45	2009	0	0.0877163	1043	0	0	0	0	0	999	208.6	0	0	0
1	3502804	0	11	2010	0	0.315039	3746	0	0	0	0	0	0	749.2	0	0	0
2	3502804	0	12	2010	0	0.374329	4451	0	0	0	0	0	0	890.2	0	0	0
3	3502804	0	13	2010	0	0.436058	5185	40.992	5.51601	51.6129	0	0	0	1371	562	31	16
4	3502804	0	14	2010	0	0.370292	4403	0	0	0	0	0	0	880.6	0	0	0
5	3502804	0	15	2010	0	0.460363	5474	8.85886	2.54237	0	0	0	0	1332	118	3	0
6	3502804	0	21	2010	0	0.475165	5650	44.5146	10.1064	29.8246	0	0	0	1267	564	57	17
7	3502804	0	22	2010	0	0.306881	3649	30.6683	7.00389	44.4444	0	0	0	838	257	18	8
8	3502804	0	23	2010	0	0.522766	6216	58.5302	3.13901	42.8571	0	0	0	381	223	7	3
9	3502804	0	24	2010	1	0.847055	10072	34.2452	3.10651	47.619	0	0	235.888	1974	676	21	10
10	3502804	0	25	2010	0	0.410576	4882	0	0	0	0	0	421.7	976.4	0	0	0
11	3502804	0	31	2010	0	0.533362	6342	42.4705	2.77778	35.2941	0	0	0	1441	612	17	6
12	3502804	0	32	2010	0	0.384505	4572	9.44742	11.3208	41.6667	0	0	0	1122	106	12	5
13	3502804	0	33	2010	0	0.590214	7018	4.62487	13.3333	33.3333	0	0	594.512	973	45	6	2
14	3502804	0	34	2010	0	0.41537	4939	0	0	0	0	0	1044.85	987.8	0	0	0
15	3502804	0	35	2010	0	0.351454	4179	2.31481	0	0	0	0	197.279	432	10	0	0
16	3502804	0	41	2010	0	0.2486	2956	0	0	0	0	0	13.2414	591.2	0	0	0
17	3502804	0	42	2010	0	0.245067	2914	0	0	0	0	0	0	582.8	0	0	0
18	3502804	0	43	2010	0	0.226229	2690	0	0	0	0	0	0	538	0	0	0
19	3502804	0	44	2010	0	0.236826	2816	0	0	0	0	0	0	563.2	0	0	0
20	3502804	0	45	2010	0	0.173078	2058	0	0	0	0	0	0	411.6	0	0	0
21	3502804	0	51	2010	0	0.426219	5068	0	0	0	0	0	0	1013.6	0	0	0
22	3502804	0	52	2010	0	0.592064	7040	0	0	0	0	0	0	1408	0	0	0
23	3502804	0	53	2010	0	0.991203	11786	0	0	0	0	0	0	2357.2	0	0	0
24	3502804	0	54	2010	0	0.388626	4621	0	0	0	0	0	0	924.2	0	0	0
25	3502804	0	55	2010	0	0.416968	4958	0	0	0	0	0	280.114	991.6	0	0	0
26	3502804	0	61	2010	0	0.448169	5329	0	0	0	0	0	476.054	1065.8	0	0	0
27	3502804	0	62	2010	0	0.293341	3488	0	0	0	0	0	65.1135	697.6	0	0	0
28	3502804	0	63	2010	0	0.125477	1492	0	0	0	0	0	0	298.4	0	0	0
29	3502804	0	64	2010	0	0.649	7717	0	0	0	0	0	0.167421	1543.4	0	0	0
30	3502804	0	65	2010	0	0.123963	1474	0	0	0	0	0	0	294.8	0	0	0
31	3502804	0	71	2010	0	0.263906	3138	0	0	0	0	0	0	627.6	0	0	0
32	3502804	0	72	2010	0	0.275932	3281	0	0	0	0	0	0	656.2	0	0	0
33	3502804	0	73	2010	0	0.212268	2524	0	0	0	0	0	0	504.8	0	0	0
34	3502804	0	74	2010	0	0.619312	7364	0	0	0	0	0	308.81	1472.8	0	0	0
35	3502804	0	75	2010	1	0.483996	5755	0	0	0	0	0	486.329	1151	0	0	0
36	3502804	0	81	2010	1	0.48593	5778	0	0	0	0	0	186.873	1155.6	0	0	0
57	3506508	1	131	2010	0	0.0313693	373	0	0	0	0	0	0	0	0	0	0
37	3506508	1	11	2010	1	0.50603	6017	0	0	0	0	0	999	1203.4	0	0	0
38	3506508	1	12	2010	1	0.50931	6056	0	0	0	0	0	999	1211.2	0	0	0
39	3506508	1	13	2010	1	0.607202	7220	0	0	0	0	0	999	1444	0	0	0
40	3506508	1	14	2010	0	0.634955	7550	0	0	0	0	0	999	1510	0	0	0
41	3506508	1	15	2010	0	0.369619	4395	0	0	0	0	0	999	879	0	0	0
42	3506508	1	21	2010	0	0.466166	5543	0	0	0	0	0	999	1108.6	0	0	0
43	3506508	1	22	2010	0	0.361966	4304	0	0	0	0	0	999	860.8	0	0	0
44	3506508	1	23	2010	1	0.475417	5653	0	0	0	0	0	999	1130.6	0	0	0
45	3506508	1	24	2010	0	0.379039	4507	0	0	0	0	0	999	901.4	0	0	0
46	3506508	1	25	2010	0	0.479791	5705	0	0	0	0	0	999	1141	0	0	0
47	3506508	1	31	2010	0	0.608463	7235	0	0	0	0	0	999	1447	0	0	0
48	3506508	1	32	2010	1	0.413436	4916	0	0	0	0	0	999	983.2	0	0	0
49	3506508	1	33	2010	0	0.349267	4153	5.53817	17.3913	62.5	0	0	999	830.6	46	8	5
50	3506508	1	34	2010	0	0.379207	4509	0	0	0	0	0	999	901.8	0	0	0
51	3506508	1	35	2010	0	0.325131	3866	0	0	0	0	0	999	773.2	0	0	0
52	3506508	1	41	2010	2	0.513599	6107	3.19306	17.9487	71.4286	0	0	999	1221.4	39	7	5
53	3506508	1	42	2010	1	0.44245	5261	0	0	0	0	0	999	1052.2	0	0	0
54	3506508	1	43	2010	2	0.458345	5450	0	0	0	0	0	999	1090	0	0	0
55	3506508	1	44	2010	1	0.26113	3105	0	0	0	0	0	999	621	0	0	0
56	3506508	1	45	2010	0	0.438918	5219	0	0	0	0	0	999	1043.8	0	0	0
1	3502804	0	11	2011	0	0.293173	3486	0	0	0	0	0	0	697.2	0	0	0
2	3502804	0	12	2011	0	0.3401	4044	0	0	0	0	0	0	808.8	0	0	0
3	3502804	0	13	2011	0	0.379964	4518	0	0	0	0	0	0	903.6	0	0	0
4	3502804	0	14	2011	0	0.317393	3774	0	0	0	0	0	0	754.8	0	0	0
5	3502804	0	15	2011	0	0.384001	4566	4.93274	0	0	0	0	0	1338	66	0	0
6	3502804	0	21	2011	1	0.375927	4470	4.00628	3.92157	50	0	0	790.204	1273	51	2	1
7	3502804	0	22	2011	0	0.239937	2853	0	0	0	0	0	0	570.6	0	0	0
8	3502804	0	23	2011	0	0.463223	5508	0	0	0	0	0	0	1101.6	0	0	0
9	3502804	0	24	2011	0	0.736716	8760	0	0	0	0	0	236.136	1752	0	0	0
10	3502804	0	25	2011	0	0.340016	4043	0	0	0	0	0	87.5668	808.6	0	0	0
11	3502804	0	31	2011	0	0.490387	5831	0	0	0	0	0	0	1166.2	0	0	0
12	3502804	0	32	2011	0	0.335223	3986	12.5887	7.04225	20	0	0	0	1128	142	10	2
13	3502804	0	33	2011	0	0.492237	5853	24.7444	6.19835	33.3333	0	0	0	978	242	15	5
14	3502804	0	34	2011	0	0.330177	3926	9.41385	6.60377	71.4286	0	0	0	1126	106	7	5
15	3502804	0	35	2011	0	0.264158	3141	0	0	0	0	0	0	628.2	0	0	0
16	3502804	0	41	2011	0	0.182161	2166	1.43541	0	0	0	0	0	418	6	0	0
17	3502804	0	42	2011	0	0.176442	2098	1.06157	0	0	0	0	0	942	10	0	0
18	3502804	0	43	2011	0	0.149866	1782	0.947867	0	0	0	0	0	633	6	0	0
19	3502804	0	44	2011	0	0.185777	2209	0	0	0	0	0	0	441.8	0	0	0
20	3502804	0	45	2011	1	0.148941	1771	2.02703	0	0	0	0	175.337	888	18	0	0
21	3502804	0	51	2011	0	0.374918	4458	8.4172	6.52174	50	0	0	14.3143	1093	92	6	3
22	3502804	0	52	2011	1	0.550266	6543	1.42146	25	80	0	0	301.645	1407	20	5	4
23	3502804	0	53	2011	0	0.923334	10979	11.7911	6.66667	21.4286	0	0	231.317	1781	210	14	3
24	3502804	0	54	2011	0	0.357173	4247	0	0	0	0	0	5.82746	849.4	0	0	0
25	3502804	0	55	2011	1	0.368779	4385	5.37634	2	100	0	0	454.612	930	50	1	1
26	3502804	0	61	2011	0	0.340941	4054	1.0846	13.3333	50	0	0	0	1383	15	2	1
27	3502804	0	62	2011	0	0.246077	2926	4.48301	9.67742	66.6667	0	0	0	1383	62	6	4
28	3502804	0	63	2011	0	0.108825	1294	0	0	0	0	0	0	258.8	0	0	0
29	3502804	0	64	2011	0	0.57188	6800	0	0	0	0	0	0.168202	1360	0	0	0
30	3502804	0	65	2011	1	0.109919	1307	1.08696	0	0	0	0	185.957	92	1	0	0
31	3502804	0	71	2011	0	0.191328	2275	0	0	0	0	0	0	455	0	0	0
32	3502804	0	72	2011	0	0.228163	2713	0	0	0	0	0	0	542.6	0	0	0
33	3502804	0	73	2011	0	0.171228	2036	1.03627	0	0	0	0	0	193	2	0	0
34	3502804	0	74	2011	0	0.576337	6853	0	0	0	0	0	0	1370.6	0	0	0
35	3502804	0	75	2011	0	0.447917	5326	0	0	0	0	0	335.074	1065.2	0	0	0
36	3502804	0	81	2011	1	0.450271	5354	0	0	0	0	0	257.639	1070.8	0	0	0
57	3506508	1	131	2011	0	0.0316907	376.822	0	0	0	0	0	0	0	0	0	0
37	3506508	1	11	2011	1	0.514076	6112.68	21.1037	16.6667	72.093	0	0	999	1222.54	258	43	31
38	3506508	1	12	2011	4	0.516705	6143.93	0	0	0	0	0	999	1228.79	0	0	0
39	3506508	1	13	2011	1	0.614173	7302.89	0	0	0	0	0	999	1460.58	0	0	0
40	3506508	1	14	2011	2	0.645641	7677.06	8.40165	6.97674	55.5556	0	0	999	1535.41	129	9	5
41	3506508	1	15	2011	1	0.37382	4444.94	48.1446	13.785	59.322	0	0	999	888.988	428	59	35
42	3506508	1	21	2011	0	0.474166	5638.12	0	0	0	0	0	999	1127.62	0	0	0
43	3506508	1	22	2011	2	0.366659	4359.8	0	0	0	0	0	999	871.96	0	0	0
44	3506508	1	23	2011	0	0.483901	5753.88	0	0	0	0	0	999	1150.78	0	0	0
45	3506508	1	24	2011	1	0.386639	4597.38	3.37149	6.45161	50	0	0	999	919.475	31	2	1
46	3506508	1	25	2011	3	0.485323	5770.78	3.03252	11.4286	75	0	0	999	1154.16	35	4	3
47	3506508	1	31	2011	0	0.617556	7343.12	0	0	0	0	0	999	1468.62	0	0	0
48	3506508	1	32	2011	5	0.418658	4978.1	0	0	0	0	0	999	995.62	0	0	0
49	3506508	1	33	2011	0	0.354481	4214.99	0	0	0	0	0	999	842.998	0	0	0
50	3506508	1	34	2011	0	0.3871	4602.86	0	0	0	0	0	999	920.571	0	0	0
51	3506508	1	35	2011	0	0.328162	3902.04	0	0	0	0	0	999	780.408	0	0	0
52	3506508	1	41	2011	0	0.522411	6211.78	1.20738	26.6667	75	0	0	999	1242.36	15	4	3
53	3506508	1	42	2011	1	0.450556	5357.38	17.4525	11.2299	80.9524	0	0	999	1071.48	187	21	17
54	3506508	1	43	2011	2	0.465083	5530.12	0.271242	0	0	0	0	999	1106.02	3	0	0
55	3506508	1	44	2011	0	0.263999	3139.11	2.54849	0	0	0	0	999	627.822	16	0	0
56	3506508	1	45	2011	0	0.442258	5258.71	3.42289	11.1111	75	0	0	999	1051.74	36	4	3
1	3502804	0	11	2012	0	0.316805	3767	0	0	0	0	0	0	753.4	0	0	0
2	3502804	0	12	2012	0	0.377273	4486	0	0	0	0	0	0	897.2	0	0	0
3	3502804	0	13	2012	0	0.440095	5233	0	0	0	591.919	93	15.7116	1046.6	0	0	0
4	3502804	0	14	2012	1	0.37475	4456	1.2926	0	0	0	0	34.1769	1702	22	0	0
5	3502804	0	15	2012	0	0.466503	5547	26.003	10	45.7143	0	0	0	1346	350	35	16
6	3502804	0	21	2012	0	0.482902	5742	0	0	0	0	0	248.75	1148.4	0	0	0
7	3502804	0	22	2012	0	0.312516	3716	0	0	0	0	0	0	743.2	0	0	0
8	3502804	0	23	2012	0	0.528568	6285	0	0	0	0	0	0	1257	0	0	0
9	3502804	0	24	2012	0	0.855886	10177	0	0	0	0	0	0	2035.4	0	0	0
10	3502804	0	25	2012	0	0.416547	4953	0	0	0	0	0	0	990.6	0	0	0
11	3502804	0	31	2012	0	0.535381	6366	27.5412	11.4713	45.6522	0	0	30.2238	1456	401	46	21
12	3502804	0	32	2012	1	0.388542	4620	21.9577	8.03213	45	0	0	6.21397	1134	249	20	9
13	3502804	0	33	2012	0	0.59854	7117	5.59512	10.9091	50	0	0	0	983	55	6	3
14	3502804	0	34	2012	0	0.42235	5022	0	0	0	0	0	45.5898	1004.4	0	0	0
15	3502804	0	35	2012	0	0.358434	4262	1.14416	0	0	0	0	15.4812	437	5	0	0
16	3502804	0	41	2012	1	0.253898	3019	0.47619	50	0	0	0	59.2087	420	2	1	0
17	3502804	0	42	2012	0	0.250618	2980	0.422833	0	0	0	0	0	946	4	0	0
18	3502804	0	43	2012	0	0.232452	2764	0	0	0	0	0	22.8898	552.8	0	0	0
19	3502804	0	44	2012	0	0.241031	2866	0	0	0	0	0	0	573.2	0	0	0
20	3502804	0	45	2012	0	0.175096	2082	0.672646	83.3333	60	0	0	55.1688	892	6	5	3
21	3502804	0	51	2012	0	0.430844	5123	32.2404	6.49718	17.3913	0	0	4.50329	1098	354	23	4
22	3502804	0	52	2012	0	0.594419	7068	43.14	10.4918	46.875	0	0	94.4352	1414	610	64	30
23	3502804	0	53	2012	1	0.995408	11836	14.5251	8.46154	31.8182	0	0	303.719	1790	260	22	7
24	3502804	0	54	2012	0	0.390981	4649	0	0	0	0	0	1.82839	929.8	0	0	0
25	3502804	0	55	2012	0	0.420416	4999	0	0	0	0	0	142.706	999.8	0	0	0
26	3502804	0	61	2012	0	0.456831	5432	0	0	0	0	0	0	1086.4	0	0	0
27	3502804	0	62	2012	0	0.297714	3540	0	0	0	0	0	0	708	0	0	0
28	3502804	0	63	2012	0	0.127243	1513	0	0	0	0	0	0	302.6	0	0	0
29	3502804	0	64	2012	0	0.655559	7795	0	0	0	0	0	0	1559	0	0	0
30	3502804	0	65	2012	0	0.125393	1491	0	0	0	0	0	58.3543	298.2	0	0	0
31	3502804	0	71	2012	0	0.269793	3208	0	0	0	0	0	0	641.6	0	0	0
32	3502804	0	72	2012	0	0.280305	3333	0	0	0	0	0	0	666.6	0	0	0
33	3502804	0	73	2012	0	0.215632	2564	0	0	0	0	0	0	512.8	0	0	0
34	3502804	0	74	2012	0	0.622592	7403	0	0	0	0	0	0	1480.6	0	0	0
35	3502804	0	75	2012	0	0.486855	5789	0	0	0	0	0	0	1157.8	0	0	0
36	3502804	0	81	2012	2	0.487528	5797	0	0	0	0	0	114.957	1159.4	0	0	0
57	3506508	1	131	2012	0	0.0319997	380.496	0	0	0	0	0	0	0	0	0	0
37	3506508	1	11	2012	0	0.520685	6191.26	5.73389	5.6338	75	0	0	999	1238.25	71	4	3
38	3506508	1	12	2012	1	0.522167	6208.89	0	0	0	0	0	999	1241.78	0	0	0
39	3506508	1	13	2012	0	0.618889	7358.96	52.3171	8.57143	72.7273	0	0	999	1471.79	770	66	48
40	3506508	1	14	2012	2	0.652847	7762.75	43.2837	9.97024	82.0896	0	0	999	1552.55	672	67	55
41	3506508	1	15	2012	3	0.376917	4481.77	0	0	0	0	0	999	896.354	0	0	0
42	3506508	1	21	2012	0	0.480837	5717.44	0	0	0	0	0	999	1143.49	0	0	0
43	3506508	1	22	2012	1	0.370727	4408.17	41.4004	9.58904	54.2857	0	0	999	881.634	365	35	19
44	3506508	1	23	2012	0	0.49071	5834.84	38.8185	5.96026	77.7778	0	0	999	1166.97	453	27	21
45	3506508	1	24	2012	2	0.393241	4675.87	17.9646	13.0952	59.0909	0	0	999	935.174	168	22	13
46	3506508	1	25	2012	0	0.489734	5823.24	23.3547	9.55882	80.7692	0	0	999	1164.65	272	26	21
47	3506508	1	31	2012	1	0.624685	7427.88	10.3663	16.8831	61.5385	0	0	999	1485.58	154	26	16
48	3506508	1	32	2012	0	0.422981	5029.5	22.7657	10.4803	50	0	0	999	1005.9	229	24	12
49	3506508	1	33	2012	0	0.358221	4259.46	0	0	0	0	0	999	851.892	0	0	0
50	3506508	1	34	2012	1	0.39398	4684.67	0	0	0	0	0	999	936.933	0	0	0
51	3506508	1	35	2012	0	0.330832	3933.79	0	0	0	0	0	999	786.758	0	0	0
52	3506508	1	41	2012	0	0.530062	6302.75	0	0	0	0	0	999	1260.55	0	0	0
53	3506508	1	42	2012	0	0.45658	5429.01	0	0	0	0	0	999	1085.8	0	0	0
54	3506508	1	43	2012	0	0.470171	5590.61	18.9604	9.43396	75	0	0	999	1118.12	212	20	15
55	3506508	1	44	2012	3	0.266182	3165.07	45.1807	11.8881	52.9412	0	0	999	633.013	286	34	18
56	3506508	1	45	2012	1	0.44556	5297.97	15.9495	11.2426	68.4211	0	0	999	1059.59	169	19	13
1	3502804	0	11	2013	0	0.317898	3780	1.30529	5.55556	0	0	0	0	1379	18	1	0
2	3502804	0	12	2013	0	0.378702	4503	0	0	0	0	0	0	900.6	0	0	0
3	3502804	0	13	2013	0	0.441609	5251	0	0	0	352.757	178	50.4597	1438	0	0	0
4	3502804	0	14	2013	0	0.376936	4482	0	0	0	0	0	109.965	896.4	0	0	0
5	3502804	0	15	2013	1	0.469867	5587	4.14878	10.3448	0	0	0	818.273	1398	58	6	0
6	3502804	0	21	2013	1	0.487023	5791	39.3529	4.58891	58.3333	0	0	675.626	1329	523	24	14
7	3502804	0	22	2013	0	0.315627	3753	29.6928	5.74713	53.3333	0	0	0	879	261	15	8
8	3502804	0	23	2013	0	0.531176	6316	53.8847	6.04651	46.1538	0	0	0	399	215	13	6
9	3502804	0	24	2013	0	0.860259	10229	38.3575	6.92695	54.5455	0	0	0	2070	794	55	30
10	3502804	0	25	2013	0	0.419491	4988	0.684932	0	0	0	0	0	876	6	0	0
11	3502804	0	31	2013	0	0.536053	6374	0	0	0	0	0	126.358	1274.8	0	0	0
12	3502804	0	32	2013	0	0.390476	4643	0	0	0	0	0	34.2685	928.6	0	0	0
13	3502804	0	33	2013	0	0.602492	7164	0	0	0	0	0	0	1432.8	0	0	0
14	3502804	0	34	2013	0	0.426387	5070	0	0	0	0	0	147.317	1014	0	0	0
15	3502804	0	35	2013	0	0.362219	4307	0	0	0	0	0	140.373	861.4	0	0	0
16	3502804	0	41	2013	0	0.256421	3049	0	0	0	0	0	191.439	609.8	0	0	0
17	3502804	0	42	2013	0	0.253393	3013	0	0	0	0	0	0	602.6	0	0	0
18	3502804	0	43	2013	0	0.235144	2796	0	0	0	0	0	74.0739	559.2	0	0	0
19	3502804	0	44	2013	0	0.243301	2893	0	0	0	0	0	0	578.6	0	0	0
20	3502804	0	45	2013	0	0.176021	2093	4.42287	4.87805	100	0	0	0	927	41	2	2
21	3502804	0	51	2013	0	0.432526	5143	0	0	0	0	0	42.336	1028.6	0	0	0
22	3502804	0	52	2013	1	0.59568	7083	0	0	0	0	0	368.883	1416.6	0	0	0
23	3502804	0	53	2013	0	0.998099	11868	41.7742	7.97941	53.2258	0	0	742.108	1860	777	62	33
24	3502804	0	54	2013	0	0.392495	4667	16.6139	15.2381	25	0	0	0	632	105	16	4
25	3502804	0	55	2013	0	0.422182	5020	63.3368	8.45528	38.4615	0	0	0	971	615	52	20
26	3502804	0	61	2013	0	0.460868	5480	0	0	0	0	0	0	1096	0	0	0
27	3502804	0	62	2013	0	0.299564	3562	0	0	0	0	0	0	712.4	0	0	0
28	3502804	0	63	2013	0	0.128337	1526	0	0	0	0	0	0	305.2	0	0	0
29	3502804	0	64	2013	0	0.658924	7835	0	0	0	0	0	0	1567	0	0	0
30	3502804	0	65	2013	0	0.12615	1500	0	0	0	0	0	0	300	0	0	0
31	3502804	0	71	2013	0	0.27282	3244	0	0	0	0	0	0	648.8	0	0	0
32	3502804	0	72	2013	0	0.282492	3359	0	0	0	0	0	0	671.8	0	0	0
33	3502804	0	73	2013	0	0.217314	2584	0	0	0	0	0	0	516.8	0	0	0
34	3502804	0	74	2013	0	0.624358	7424	0.525624	0	0	0	0	0	1522	8	0	0
35	3502804	0	75	2013	0	0.488116	5804	0	0	0	0	0	0	1160.8	0	0	0
36	3502804	0	81	2013	0	0.488369	5807	3.08789	7.69231	100	0	0	187.811	421	13	1	1
57	3506508	1	131	2013	0	0.0334398	397.619	0	0	0	0	0	0	0	0	0	0
37	3506508	1	11	2013	0	0.527174	6268.42	0	0	0	0	0	999	1253.68	0	0	0
38	3506508	1	12	2013	0	0.527418	6271.32	9.16873	18.2609	57.1429	0	0	999	1254.26	115	21	12
39	3506508	1	13	2013	1	0.623294	7411.35	0	0	0	0	0	999	1482.27	0	0	0
40	3506508	1	14	2013	0	0.659796	7845.38	9.30484	7.53425	45.4545	0	0	999	1569.08	146	11	5
41	3506508	1	15	2013	1	0.379824	4516.34	65.8719	14.1176	45.2381	0	0	999	903.269	595	84	38
42	3506508	1	21	2013	1	0.487409	5795.59	23.3799	11.4391	70.9677	0	0	999	1159.12	271	31	22
43	3506508	1	22	2013	0	0.374673	4455.08	12.0088	22.4299	54.1667	0	0	999	891.017	107	24	13
44	3506508	1	23	2013	0	0.497467	5915.18	0	0	0	0	0	999	1183.04	0	0	0
45	3506508	1	24	2013	0	0.399874	4754.75	6.09916	12.069	71.4286	0	0	999	950.95	58	7	5
46	3506508	1	25	2013	1	0.493897	5872.74	2.89473	17.6471	83.3333	0	0	999	1174.55	34	6	5
47	3506508	1	31	2013	0	0.631617	7510.31	0	0	0	0	0	999	1502.06	0	0	0
48	3506508	1	32	2013	1	0.427129	5078.82	8.36809	21.1765	61.1111	0	0	999	1015.76	85	18	11
49	3506508	1	33	2013	0	0.361812	4302.16	18.944	14.7239	70.8333	0	0	999	860.433	163	24	17
50	3506508	1	34	2013	0	0.400912	4767.09	0	0	0	0	0	999	953.417	0	0	0
51	3506508	1	35	2013	1	0.333334	3963.54	32.4205	11.6732	40	0	0	999	792.708	257	30	12
52	3506508	1	41	2013	1	0.537653	6393.02	10.793	5.07246	42.8571	0	0	999	1278.6	138	7	3
53	3506508	1	42	2013	0	0.462507	5499.49	53.3686	8.34753	67.3469	0	0	999	1099.9	587	49	33
54	3506508	1	43	2013	0	0.475068	5648.85	0	0	0	0	0	999	1129.77	0	0	0
55	3506508	1	44	2013	1	0.268221	3189.31	0	0	0	0	0	999	637.862	0	0	0
56	3506508	1	45	2013	0	0.448609	5334.24	0	0	0	0	0	999	1066.85	0	0	0
1	3502804	0	11	2014	0	0.318487	3787	0	0	0	0	0	0	757.4	0	0	0
2	3502804	0	12	2014	0	0.380048	4519	33.4595	6.1086	22.2222	0	0	0	1321	442	27	6
3	3502804	0	13	2014	0	0.443796	5277	0	0	0	0	0	0	1055.4	0	0	0
4	3502804	0	14	2014	1	0.379123	4508	7.98201	4.92958	14.2857	0	0	146.432	1779	142	7	1
5	3502804	0	15	2014	0	0.47281	5622	30.2987	8.21596	45.7143	0	0	823.399	1406	426	35	16
6	3502804	0	21	2014	1	0.491228	5841	2.47006	6.06061	0	0	0	1466.67	1336	33	2	0
7	3502804	0	22	2014	0	0.31815	3783	0	0	0	0	0	0	756.6	0	0	0
8	3502804	0	23	2014	0	0.533783	6347	63.1841	5.11811	46.1538	0	0	0	402	254	13	6
9	3502804	0	24	2014	1	0.864969	10285	4.41671	2.17391	100	0	0	291.151	2083	92	2	2
10	3502804	0	25	2014	0	0.422098	5019	0	0	0	0	0	47.9482	1003.8	0	0	0
11	3502804	0	31	2014	0	0.537231	6388	0	0	0	0	0	0	1277.6	0	0	0
12	3502804	0	32	2014	0	0.392495	4667	0	0	0	0	0	0	933.4	0	0	0
13	3502804	0	33	2014	0	0.60695	7217	0.974659	0	0	0	0	0	1026	10	0	0
14	3502804	0	34	2014	1	0.430087	5114	1.35364	0	0	0	0	307.316	1182	16	0	0
15	3502804	0	35	2014	0	0.365583	4347	0	0	0	0	0	91.1536	869.4	0	0	0
16	3502804	0	41	2014	1	0.25928	3083	10.7062	19.1489	0	0	0	428.651	439	47	9	0
17	3502804	0	42	2014	0	0.256337	3048	0	0	0	0	0	0	609.6	0	0	0
18	3502804	0	43	2014	0	0.238003	2830	0	0	0	0	0	105.939	566	0	0	0
19	3502804	0	44	2014	0	0.24574	2922	0	0	0	0	0	0	584.4	0	0	0
20	3502804	0	45	2014	0	0.177115	2106	0.535906	20	0	0	0	0	933	5	1	0
21	3502804	0	51	2014	0	0.434713	5169	0	0	0	0	0	42.55	1033.8	0	0	0
22	3502804	0	52	2014	0	0.59711	7100	13.5318	12	20.8333	0	0	369.768	1478	200	24	5
23	3502804	0	53	2014	1	1.00012	11892	6.46713	8.26446	20	0	0	743.608	1871	121	10	2
24	3502804	0	54	2014	0	0.393672	4681	0	0	0	0	0	0	936.2	0	0	0
25	3502804	0	55	2014	2	0.424032	5042	26.7144	9.57854	16	0	0	574.482	977	261	25	4
26	3502804	0	61	2014	0	0.465746	5538	0	0	0	0	0	0	1107.6	0	0	0
27	3502804	0	62	2014	0	0.301667	3587	0	0	0	0	0	0	717.4	0	0	0
28	3502804	0	63	2014	0	0.129262	1537	0	0	0	0	0	0	307.4	0	0	0
29	3502804	0	64	2014	0	0.662035	7872	0	0	0	0	0	0	1574.4	0	0	0
30	3502804	0	65	2014	0	0.127075	1511	0	0	0	0	0	0	302.2	0	0	0
31	3502804	0	71	2014	0	0.275848	3280	0	0	0	0	0	89.1277	656	0	0	0
32	3502804	0	72	2014	1	0.284342	3381	0	0	0	0	0	435.622	676.2	0	0	0
33	3502804	0	73	2014	0	0.219165	2606	0	0	0	0	0	0.416608	521.2	0	0	0
34	3502804	0	74	2014	0	0.62604	7444	0	0	0	0	0	0	1488.8	0	0	0
35	3502804	0	75	2014	0	0.489378	5819	0	0	0	0	0	0	1163.8	0	0	0
36	3502804	0	81	2014	0	0.488789	5812	73.3491	9.00322	46.4286	0	0	0	424	311	28	13
57	3506508	1	131	2014	0	0.033799	401.891	0	0	0	0	0	0	0	0	0	0
37	3506508	1	11	2014	0	0.533485	6343.46	0	0	0	0	0	999	1268.69	0	0	0
38	3506508	1	12	2014	0	0.532415	6330.74	1.1847	0	0	0	0	999	1266.15	15	0	0
39	3506508	1	13	2014	0	0.627341	7459.47	0	0	0	0	0	999	1491.89	0	0	0
40	3506508	1	14	2014	0	0.666606	7926.35	29.1433	6.70996	64.5161	0	0	999	1585.27	462	31	20
41	3506508	1	15	2014	1	0.382527	4548.48	0	0	0	0	0	999	909.696	0	0	0
42	3506508	1	21	2014	0	0.49386	5872.29	0	0	0	0	0	999	1174.46	0	0	0
43	3506508	1	22	2014	0	0.378469	4500.23	33.4427	10.6312	56.25	0	0	999	900.046	301	32	18
44	3506508	1	23	2014	0	0.50424	5995.72	12.6757	16.4474	72	0	0	999	1199.14	152	25	18
45	3506508	1	24	2014	0	0.406579	4834.47	0	0	0	0	0	999	966.895	0	0	0
46	3506508	1	25	2014	0	0.49763	5917.12	16.3086	12.9534	68	0	0	999	1183.42	193	25	17
47	3506508	1	31	2014	0	0.63821	7588.71	5.13921	7.69231	66.6667	0	0	999	1517.74	78	6	4
48	3506508	1	32	2014	0	0.431037	5125.29	5.36555	10.9091	33.3333	0	0	999	1025.06	55	6	2
49	3506508	1	33	2014	0	0.365223	4342.72	0	0	0	0	0	999	868.545	0	0	0
50	3506508	1	34	2014	0	0.407925	4850.47	0	0	0	0	0	999	970.094	0	0	0
51	3506508	1	35	2014	0	0.335474	3988.99	0	0	0	0	0	999	797.798	0	0	0
52	3506508	1	41	2014	0	0.545223	6483.03	1.15687	26.6667	100	0	0	999	1296.61	15	4	4
53	3506508	1	42	2014	0	0.468424	5569.85	0	0	0	0	0	999	1113.97	0	0	0
54	3506508	1	43	2014	0	0.479772	5704.78	1.31469	13.3333	0	0	0	999	1140.96	15	2	0
55	3506508	1	44	2014	0	0.270104	3211.7	0	0	0	0	0	999	642.341	0	0	0
56	3506508	1	45	2014	0	0.451111	5363.99	38.0314	5.39216	36.3636	0	0	999	1072.8	408	22	8
1	3502804	0	11	2015	0	0.319664	3801	0	0	0	0	0	0	760.2	0	0	0
2	3502804	0	12	2015	0	0.381898	4541	0	0	0	0	0	0	908.2	0	0	0
3	3502804	0	13	2015	0	0.445982	5303	0.962199	14.2857	0	0	0	0	1455	14	2	0
4	3502804	0	14	2015	0	0.381393	4535	0	0	0	0	0	147.309	907	0	0	0
5	3502804	0	15	2015	0	0.476006	5660	0	0	0	0	0	0	1132	0	0	0
6	3502804	0	21	2015	0	0.49577	5895	0	0	0	0	0	817.381	1179	0	0	0
7	3502804	0	22	2015	0	0.321094	3818	0	0	0	0	0	0	763.6	0	0	0
8	3502804	0	23	2015	0	0.53681	6383	0.49505	100	100	0	0	0	404	2	2	2
9	3502804	0	24	2015	0	0.868921	10332	0	0	0	0	0	292.482	2066.4	0	0	0
10	3502804	0	25	2015	0	0.424957	5053	0	0	0	0	0	48.273	1010.6	0	0	0
11	3502804	0	31	2015	0	0.53824	6400	23.9869	8.99183	36.3636	0	0	0	1530	367	33	12
12	3502804	0	32	2015	0	0.394513	4691	12.5945	0.666667	100	0	0	0	1191	150	1	1
13	3502804	0	33	2015	0	0.611407	7270	15.6008	0	0	0	0	0	1032	161	0	1
14	3502804	0	34	2015	1	0.433704	5157	0.672834	0	0	0	0	852.362	1189	8	0	0
15	3502804	0	35	2015	0	0.369619	4395	0	0	0	0	0	0	879	0	0	0
16	3502804	0	41	2015	0	0.262056	3116	0	0	0	0	0	433.239	623.2	0	0	0
17	3502804	0	42	2015	0	0.259112	3081	0	0	0	0	0	0	616.2	0	0	0
18	3502804	0	43	2015	0	0.241367	2870	0	0	0	0	0	107.437	574	0	0	0
19	3502804	0	44	2015	0	0.247675	2945	0	0	0	0	0	0	589	0	0	0
20	3502804	0	45	2015	0	0.17804	2117	0.639659	0	0	0	0	0	938	6	0	0
21	3502804	0	51	2015	0	0.437236	5199	0.433276	60	0	0	0	0	1154	5	3	0
22	3502804	0	52	2015	0	0.597951	7110	0.0672948	0	0	0	0	444.589	1486	1	0	0
23	3502804	0	53	2015	0	1.00197	11914	0	0	0	0	0	0	2382.8	0	0	0
24	3502804	0	54	2015	0	0.394765	4694	3.59937	30.4348	0	0	0	0	639	23	7	0
25	3502804	0	55	2015	0	0.425546	5060	23.4216	0	0	0	0	576.533	982	230	0	0
26	3502804	0	61	2015	0	0.470287	5592	0	0	0	0	0	0	1118.4	0	0	0
27	3502804	0	62	2015	0	0.304022	3615	0	0	0	0	0	0	723	0	0	0
28	3502804	0	63	2015	0	0.130103	1547	0	0	0	0	0	0	309.4	0	0	0
29	3502804	0	64	2015	0	0.665567	7914	0	0	0	0	0	0	1582.8	0	0	0
30	3502804	0	65	2015	0	0.127664	1518	0	0	0	0	0	0	303.6	0	0	0
31	3502804	0	71	2015	0	0.279044	3318	0.190114	0	0	0	0	90.1602	526	1	0	0
32	3502804	0	72	2015	0	0.286697	3409	0	0	0	0	0	439.23	681.8	0	0	0
33	3502804	0	73	2015	0	0.220931	2627	0	0	0	0	0	0.419965	525.4	0	0	0
34	3502804	0	74	2015	0	0.627722	7464	0	0	0	0	0	0	1492.8	0	0	0
35	3502804	0	75	2015	0	0.490808	5836	0	0	0	0	0	0	1167.2	0	0	0
36	3502804	0	81	2015	0	0.489882	5825	0	0	0	0	0	0	1165	0	0	0
57	3506508	1	131	2015	0	0.0341478	406.038	0	0	0	0	0	0	0	0	0	0
37	3506508	1	11	2015	0	0.539641	6416.66	14.3377	4.8913	33.3333	0	0	999	1283.33	184	9	3
38	3506508	1	12	2015	0	0.537248	6388.2	0	0	0	0	0	999	1277.64	0	0	0
39	3506508	1	13	2015	0	0.631162	7504.9	3.13129	0	0	0	0	999	1500.98	47	0	0
40	3506508	1	14	2015	0	0.673138	8004.01	0.187406	33.3333	100	0	0	999	1600.8	3	1	1
41	3506508	1	15	2015	0	0.3851	4579.08	55.7973	4.30528	72.7273	0	0	999	915.816	511	22	16
42	3506508	1	21	2015	0	0.500177	5947.41	0.588491	0	0	0	0	999	1189.48	7	0	0
43	3506508	1	22	2015	0	0.382157	4544.08	20.5762	8.55615	87.5	0	0	999	908.817	187	16	14
44	3506508	1	23	2015	1	0.510816	6073.92	10.2076	14.5161	61.1111	0	0	999	1214.78	124	18	11
45	3506508	1	24	2015	0	0.413147	4912.56	0.407119	0	0	0	0	999	982.513	4	0	0
46	3506508	1	25	2015	0	0.501285	5960.59	0	0	0	0	0	999	1192.12	0	0	0
47	3506508	1	31	2015	1	0.644629	7665.03	2.21786	11.7647	0	0	0	999	1533.01	34	4	0
48	3506508	1	32	2015	0	0.434833	5170.43	0	0	0	0	0	999	1034.09	0	0	0
49	3506508	1	33	2015	0	0.368512	4381.83	0	0	0	0	0	999	876.367	0	0	0
50	3506508	1	34	2015	0	0.4148	4932.22	3.5481	8.57143	100	0	0	999	986.444	35	3	3
51	3506508	1	35	2015	0	0.337582	4014.06	0	0	0	0	0	999	802.812	0	0	0
52	3506508	1	41	2015	0	0.552602	6570.77	0	0	0	0	0	999	1314.15	0	0	0
53	3506508	1	42	2015	1	0.474141	5637.82	4.78909	3.7037	50	0	0	999	1127.56	54	2	1
54	3506508	1	43	2015	0	0.484322	5758.88	9.81093	7.07965	62.5	0	0	999	1151.78	113	8	5
55	3506508	1	44	2015	0	0.271907	3233.14	0	0	0	0	0	999	646.629	0	0	0
56	3506508	1	45	2015	0	0.453587	5393.42	0.278117	0	0	0	0	999	1078.68	3	0	0
